# Supplementary material for: High microbial diversity, functional redundancy, and prophage enrichment support the success of the yellow pencil coral, Madracis mirabilis, in Curaçao’s coral reefs
Source: mSystems. 2025 Oct 16;10(11):e01208-25. doi: 10.1128/msystems.01208-25 (PMC12625765; doi:10.1128/msystems.01208-25)
Supplement: Supplemental Tables — Tables S1 to S16. [file msystems.01208-25-s0002.xlsx]

## Sheet: Table_S1
Table S1 | Curaçao 2022 coral and seawater sample metadata
Sample ID	Year	Sample Type	Instrument	BioProject	BioSample	Accession	Seq_Depth	Bacterial_reads_mapped	bMAG_reads_mapped	Viral_reads_mapped	Collection Date	Affiliation	Consent	Sample	Host	Host_short	Depth (m)	Country	Site	Latitude	Longitude	OriginalReport
CUR22-WF-CRL-2	2022	metagenome	Illumina NovaSeq	PRJNA1214393	SAMN46371079	SRR32085981	78351868	2226215	38023977	4384263	2022-06-05	Univeristy of Miami	public	coral (tissue, mucus, & skeleton)	Madracis aurentenra	MAUR	8.2296	Curaçao	Water Factory	12.1102	-68.9551	This Study
CUR22-WF-CRL-3	2022	metagenome	Illumina NovaSeq	PRJNA1214393	SAMN46371080	SRR32085980	84768332	509655	11217386	14741035	2022-06-05	Univeristy of Miami	public	coral (tissue, mucus, & skeleton)	Madracis aurentenra	MAUR	8.2296	Curaçao	Water Factory	12.1102	-68.9551	This Study
CUR22-WF-CRL-4	2022	metagenome	Illumina NovaSeq	PRJNA1214393	SAMN46371081	SRR32085969	463222	6148	62930	50963	2022-06-05	Univeristy of Miami	public	coral (tissue, mucus, & skeleton)	Montastraea cavernosa	MCAV	8.2296	Curaçao	Water Factory	12.1102	-68.9551	This Study
CUR22-WF-CRL-5	2022	metagenome	Illumina NovaSeq	PRJNA1214393	SAMN46371082	SRR32085958	306208	5171	34673	31768	2022-06-05	Univeristy of Miami	public	coral (tissue, mucus, & skeleton)	Montastraea cavernosa	MCAV	8.2296	Curaçao	Water Factory	12.1102	-68.9551	This Study
CUR22-DR-CRL-2	2022	metagenome	Illumina NovaSeq	PRJNA1214393	SAMN46371083	SRR32085947	83286720	2591963	14495320	13786666	2022-06-06	Univeristy of Miami	public	coral (tissue, mucus, & skeleton)	Madracis aurentenra	MAUR	8.5344	Curaçao	Double Reef	12.1075	-68.9485	This Study
CUR22-DR-CRL-3	2022	metagenome	Illumina NovaSeq	PRJNA1214393	SAMN46371084	SRR32085941	68603640	1823693	9096681	8564424	2022-06-06	Univeristy of Miami	public	coral (tissue, mucus, & skeleton)	Madracis aurentenra	MAUR	8.5344	Curaçao	Double Reef	12.1075	-68.9485	This Study
CUR22-DR-CRL-4	2022	metagenome	Illumina NovaSeq	PRJNA1214393	SAMN46371085	SRR32085940	264588	6055	20134	39282	2022-06-06	Univeristy of Miami	public	coral (tissue, mucus, & skeleton)	Montastraea cavernosa	MCAV	8.5344	Curaçao	Double Reef	12.1075	-68.9485	This Study
CUR22-DR-CRL-5	2022	metagenome	Illumina NovaSeq	PRJNA1214393	SAMN46371086	SRR32085939	2559782	16873	38582	219479	2022-06-06	Univeristy of Miami	public	coral (tissue, mucus, & skeleton)	Montastraea cavernosa	MCAV	8.5344	Curaçao	Double Reef	12.1075	-68.9485	This Study
CUR22-TUG-CRL-2	2022	metagenome	Illumina NovaSeq	PRJNA1214393	SAMN46371087	SRR32085938	62749122	3405358	9042086	7139231	2022-06-10	Univeristy of Miami	public	coral (tissue, mucus, & skeleton)	Madracis aurentenra	MAUR	5.7912	Curaçao	Tug Boat	12.069	-68.8616	This Study
CUR22-TUG-CRL-3	2022	metagenome	Illumina NovaSeq	PRJNA1214393	SAMN46371088	SRR32085937	18499476	57308	757995	5355991	2022-06-10	Univeristy of Miami	public	coral (tissue, mucus, & skeleton)	Madracis aurentenra	MAUR	5.7912	Curaçao	Tug Boat	12.069	-68.8616	This Study
CUR22-TUG-CRL-4	2022	metagenome	Illumina NovaSeq	PRJNA1214393	SAMN46371089	SRR32085979	4991960	149161	144911	669471	2022-06-10	Univeristy of Miami	public	coral (tissue, mucus, & skeleton)	Diploria labyrinthiformis	DLAB	5.7912	Curaçao	Tug Boat	12.069	-68.8616	This Study
CUR22-TUG-CRL-5	2022	metagenome	Illumina NovaSeq	PRJNA1214393	SAMN46371090	SRR32085978	18892648	486709	871768	2095582	2022-06-10	Univeristy of Miami	public	coral (tissue, mucus, & skeleton)	Diploria labyrinthiformis	DLAB	5.7912	Curaçao	Tug Boat	12.069	-68.8616	This Study
CUR22-PJ-CRL-2	2022	metagenome	Illumina NovaSeq	PRJNA1214393	SAMN46371091	SRR32085977	74298864	3113083	12627809	6637840	2022-06-11	Univeristy of Miami	public	coral (tissue, mucus, & skeleton)	Madracis aurentenra	MAUR	12.4968	Curaçao	Playa Jeremi	12.3288	-69.1501	This Study
CUR22-PJ-CRL-3	2022	metagenome	Illumina NovaSeq	PRJNA1214393	SAMN46371092	SRR32085976	69980660	228022	1463905	9645993	2022-06-11	Univeristy of Miami	public	coral (tissue, mucus, & skeleton)	Madracis aurentenra	MAUR	12.4968	Curaçao	Playa Jeremi	12.3288	-69.1501	This Study
CUR22-PJ-CRL-4	2022	metagenome	Illumina NovaSeq	PRJNA1214393	SAMN46371093	SRR32085975	221380	2821	6331	40217	2022-06-11	Univeristy of Miami	public	coral (tissue, mucus, & skeleton)	Colpophyllia natans	CNAT	12.4968	Curaçao	Playa Jeremi	12.3288	-69.1501	This Study
CUR22-PJ-CRL-5	2022	metagenome	Illumina NovaSeq	PRJNA1214393	SAMN46371094	SRR32085974	434678	5782	13528	70722	2022-06-11	Univeristy of Miami	public	coral (tissue, mucus, & skeleton)	Colpophyllia natans	CNAT	12.4968	Curaçao	Playa Jeremi	12.3288	-69.1501	This Study
CUR22-SM-CRL-2	2022	metagenome	Illumina NovaSeq	PRJNA1214393	SAMN46371095	SRR32085973	79027734	3640601	10527456	7573151	2022-06-13	Univeristy of Miami	public	coral (tissue, mucus, & skeleton)	Madracis aurentenra	MAUR	7.3152	Curaçao	Santa Martha	12.2679	-69.1277	This Study
CUR22-SM-CRL-3	2022	metagenome	Illumina NovaSeq	PRJNA1214393	SAMN46371096	SRR32085972	70604674	243213	1357439	8196565	2022-06-13	Univeristy of Miami	public	coral (tissue, mucus, & skeleton)	Madracis aurentenra	MAUR	7.3152	Curaçao	Santa Martha	12.2679	-69.1277	This Study
CUR22-SM-CRL-4	2022	metagenome	Illumina NovaSeq	PRJNA1214393	SAMN46371097	SRR32085971	419518	7124	24306	46451	2022-06-13	Univeristy of Miami	public	coral (tissue, mucus, & skeleton)	Colpophyllia natans	CNAT	7.3152	Curaçao	Santa Martha	12.2679	-69.1277	This Study
CUR22-SM-CRL-5	2022	metagenome	Illumina NovaSeq	PRJNA1214393	SAMN46371098	SRR32085970	262242	5700	14461	28822	2022-06-13	Univeristy of Miami	public	coral (tissue, mucus, & skeleton)	Colpophyllia natans	CNAT	7.3152	Curaçao	Santa Martha	12.2679	-69.1277	This Study
CUR22-SNAKE-CRL-2	2022	metagenome	Illumina NovaSeq	PRJNA1214393	SAMN46371099	SRR32085968	79143094	150578	874157	10489391	2022-06-15	Univeristy of Miami	public	coral (tissue, mucus, & skeleton)	Madracis aurentenra	MAUR	6.096	Curaçao	Snake Bay	12.1394	-68.9972	This Study
CUR22-SNAKE-CRL-3	2022	metagenome	Illumina NovaSeq	PRJNA1214393	SAMN46371100	SRR32085967	85102220	157142	932982	12012368	2022-06-15	Univeristy of Miami	public	coral (tissue, mucus, & skeleton)	Madracis aurentenra	MAUR	6.096	Curaçao	Snake Bay	12.1394	-68.9972	This Study
CUR22-SNAKE-CRL-4	2022	metagenome	Illumina NovaSeq	PRJNA1214393	SAMN46371101	SRR32085966	89790878	42350	108147	20122603	2022-06-15	Univeristy of Miami	public	coral (tissue, mucus, & skeleton)	Pseudodiploria strigosa	PSTR	6.096	Curaçao	Snake Bay	12.1394	-68.9972	This Study
CUR22-SNAKE-CRL-5	2022	metagenome	Illumina NovaSeq	PRJNA1214393	SAMN46371102	SRR32085965	92873396	44002	92843	21056419	2022-06-15	Univeristy of Miami	public	coral (tissue, mucus, & skeleton)	Pseudodiploria strigosa	PSTR	6.096	Curaçao	Snake Bay	12.1394	-68.9972	This Study
CUR22-CAR-SW-2	2022	metagenome	Illumina NovaSeq	PRJNA1214393	SAMN46371103	SRR32085964	8445782	398662	4233	128073	2022-06-04	Univeristy of Miami	public	seawater (from Madracis BL)	Boundary Layer Seawater	SW	7.3152	Curaçao	Carmabi	12.1223	-68.9685	This Study
CUR22-WF-SW-1	2022	metagenome	Illumina NovaSeq	PRJNA1214393	SAMN46371104	SRR32085963	156478	889	1517	6732	2022-06-05	Univeristy of Miami	public	seawater (from Madracis IB)	Interbranch Seawater	SW	8.2296	Curaçao	Water Factory	12.1102	-68.9551	This Study
CUR22-WF-SW-2	2022	metagenome	Illumina NovaSeq	PRJNA1214393	SAMN46371105	SRR32085962	4173046	163860	2948	58477	2022-06-05	Univeristy of Miami	public	seawater (from Madracis BL)	Boundary Layer Seawater	SW	8.2296	Curaçao	Water Factory	12.1102	-68.9551	This Study
CUR22-WF-SW-3	2022	metagenome	Illumina NovaSeq	PRJNA1214393	SAMN46371106	SRR32085961	396040	14517	303	5875	2022-06-05	Univeristy of Miami	public	seawater (from upstream coral BL)	Boundary Layer Seawater	SW	8.2296	Curaçao	Water Factory	12.1102	-68.9551	This Study
CUR22-WF-SW-4	2022	metagenome	Illumina NovaSeq	PRJNA1214393	SAMN46371107	SRR32085960	1651380	71539	1180	25662	2022-06-05	Univeristy of Miami	public	seawater (from interaction zone BL)	Boundary Layer Seawater	SW	8.2296	Curaçao	Water Factory	12.1102	-68.9551	This Study
CUR22-CAR2-SW-1	2022	metagenome	Illumina NovaSeq	PRJNA1214393	SAMN46371108	SRR32085959	4875330	101180	34971	308009	2022-06-07	Univeristy of Miami	public	seawater (from Madracis IB)	Interbranch Seawater	SW	7.9248	Curaçao	Carmabi 2	12.1223	-68.9685	This Study
CUR22-CAR2-SW-2	2022	metagenome	Illumina NovaSeq	PRJNA1214393	SAMN46371109	SRR32085957	578462	17538	464	10168	2022-06-07	Univeristy of Miami	public	seawater (from Madracis BL)	Boundary Layer Seawater	SW	7.9248	Curaçao	Carmabi 2	12.1223	-68.9685	This Study
CUR22-CAR2-SW-3	2022	metagenome	Illumina NovaSeq	PRJNA1214393	SAMN46371110	SRR32085956	5579392	211884	4482	94268	2022-06-07	Univeristy of Miami	public	seawater (from upstream coral BL)	Boundary Layer Seawater	SW	7.9248	Curaçao	Carmabi 2	12.1223	-68.9685	This Study
CUR22-CAR2-SW-4	2022	metagenome	Illumina NovaSeq	PRJNA1214393	SAMN46371111	SRR32085955	1294990	53612	962	21174	2022-06-07	Univeristy of Miami	public	seawater (from interaction zone BL)	Boundary Layer Seawater	SW	7.9248	Curaçao	Carmabi 2	12.1223	-68.9685	This Study
CUR22-DB-SW-1	2022	metagenome	Illumina NovaSeq	PRJNA1214393	SAMN46371112	SRR32085954	131404	1653	1694	10985	2022-06-08	Univeristy of Miami	public	seawater (from Madracis IB)	Interbranch Seawater	SW	4.572	Curaçao	Directeurs Baai	12.066	-68.8599	This Study
CUR22-DB-SW-2	2022	metagenome	Illumina NovaSeq	PRJNA1214393	SAMN46371113	SRR32085953	7927798	336677	5346	125306	2022-06-08	Univeristy of Miami	public	seawater (from Madracis BL)	Boundary Layer Seawater	SW	4.572	Curaçao	Directeurs Baai	12.066	-68.8599	This Study
CUR22-DB-SW-3	2022	metagenome	Illumina NovaSeq	PRJNA1214393	SAMN46371114	SRR32085952	1967792	83239	1818	35001	2022-06-08	Univeristy of Miami	public	seawater (from upstream coral BL)	Boundary Layer Seawater	SW	4.572	Curaçao	Directeurs Baai	12.066	-68.8599	This Study
CUR22-DB-SW-4	2022	metagenome	Illumina NovaSeq	PRJNA1214393	SAMN46371115	SRR32085951	249430	8190	412	5042	2022-06-08	Univeristy of Miami	public	seawater (from interaction zone BL)	Boundary Layer Seawater	SW	4.572	Curaçao	Directeurs Baai	12.066	-68.8599	This Study
CUR22-PK-SW-1	2022	metagenome	Illumina NovaSeq	PRJNA1214393	SAMN46371116	SRR32085950	2568310	66591	19437	135141	2022-06-12	Univeristy of Miami	public	seawater (from Madracis IB)	Interbranch Seawater	SW	7.0104	Curaçao	Playa Kalki	12.3754	-69.1577	This Study
CUR22-PK-SW-2	2022	metagenome	Illumina NovaSeq	PRJNA1214393	SAMN46371117	SRR32085949	4935608	229138	6606	98889	2022-06-12	Univeristy of Miami	public	seawater (from Madracis BL)	Boundary Layer Seawater	SW	7.0104	Curaçao	Playa Kalki	12.3754	-69.1577	This Study
CUR22-PK-SW-3	2022	metagenome	Illumina NovaSeq	PRJNA1214393	SAMN46371118	SRR32085948	14886420	703830	22855	286929	2022-06-12	Univeristy of Miami	public	seawater (from upstream coral BL)	Boundary Layer Seawater	SW	7.0104	Curaçao	Playa Kalki	12.3754	-69.1577	This Study
CUR22-PK-SW-4	2022	metagenome	Illumina NovaSeq	PRJNA1214393	SAMN46371119	SRR32085946	3050266	139271	1614	47391	2022-06-12	Univeristy of Miami	public	seawater (from interaction zone BL)	Boundary Layer Seawater	SW	7.0104	Curaçao	Playa Kalki	12.3754	-69.1577	This Study
CUR22-SNAKE-SW-1	2022	metagenome	Illumina NovaSeq	PRJNA1214393	SAMN46371120	SRR32085945	1674014	53404	5308	64410	2022-06-15	Univeristy of Miami	public	seawater (from Madracis IB)	Interbranch Seawater	SW	6.096	Curaçao	Snake Bay	12.1394	-68.9972	This Study
CUR22-SNAKE-SW-2	2022	metagenome	Illumina NovaSeq	PRJNA1214393	SAMN46371121	SRR32085944	3666676	171952	4343	72027	2022-06-15	Univeristy of Miami	public	seawater (from Madracis BL)	Boundary Layer Seawater	SW	6.096	Curaçao	Snake Bay	12.1394	-68.9972	This Study
CUR22-SNAKE-SW-3	2022	metagenome	Illumina NovaSeq	PRJNA1214393	SAMN46371122	SRR32085943	412528	9752	1976	31337	2022-06-15	Univeristy of Miami	public	seawater (from upstream coral BL)	Boundary Layer Seawater	SW	6.096	Curaçao	Snake Bay	12.1394	-68.9972	This Study
CUR22-SNAKE-SW-4	2022	metagenome	Illumina NovaSeq	PRJNA1214393	SAMN46371123	SRR32085942	2085236	104958	1358	35293	2022-06-15	Univeristy of Miami	public	seawater (from interaction zone BL)	Boundary Layer Seawater	SW	6.096	Curaçao	Snake Bay	12.1394	-68.9972	This Study
CUR22-CAR-SW-1	2022	microscopy	NA	NA	NA	NA	NA	NA	NA	NA	2022-06-04	Univeristy of Miami	public	seawater (from Madracis IB)	Interbranch Seawater	SW	7.3152	Curaçao	Carmabi	12.1223	-68.9685	This Study
CUR22-CAR-SW-2	2022	microscopy	NA	NA	NA	NA	NA	NA	NA	NA	2022-06-04	Univeristy of Miami	public	seawater (from Madracis BL)	Boundary Layer Seawater	SW	7.3152	Curaçao	Carmabi	12.1223	-68.9685	This Study
CUR22-CAR-SW-3	2022	microscopy	NA	NA	NA	NA	NA	NA	NA	NA	2022-06-04	Univeristy of Miami	public	seawater (from upstream coral BL)	Boundary Layer Seawater	SW	7.3152	Curaçao	Carmabi	12.1223	-68.9685	This Study
CUR22-CAR-SW-4	2022	microscopy	NA	NA	NA	NA	NA	NA	NA	NA	2022-06-04	Univeristy of Miami	public	seawater (from interaction zone BL)	Boundary Layer Seawater	SW	7.3152	Curaçao	Carmabi	12.1223	-68.9685	This Study
CUR22-WF-SW-1	2022	microscopy	NA	NA	NA	NA	NA	NA	NA	NA	2022-06-05	Univeristy of Miami	public	seawater (from Madracis IB)	Interbranch Seawater	SW	8.2296	Curaçao	Water Factory	12.1102	-68.9551	This Study
CUR22-WF-SW-2	2022	microscopy	NA	NA	NA	NA	NA	NA	NA	NA	2022-06-05	Univeristy of Miami	public	seawater (from Madracis BL)	Boundary Layer Seawater	SW	8.2296	Curaçao	Water Factory	12.1102	-68.9551	This Study
CUR22-WF-SW-3	2022	microscopy	NA	NA	NA	NA	NA	NA	NA	NA	2022-06-05	Univeristy of Miami	public	seawater (from upstream coral BL)	Boundary Layer Seawater	SW	8.2296	Curaçao	Water Factory	12.1102	-68.9551	This Study
CUR22-WF-SW-4	2022	microscopy	NA	NA	NA	NA	NA	NA	NA	NA	2022-06-05	Univeristy of Miami	public	seawater (from interaction zone BL)	Boundary Layer Seawater	SW	8.2296	Curaçao	Water Factory	12.1102	-68.9551	This Study
CUR22-DR-SW-1	2022	microscopy	NA	NA	NA	NA	NA	NA	NA	NA	2022-06-06	Univeristy of Miami	public	seawater (from Madracis IB)	Interbranch Seawater	SW	8.5344	Curaçao	Double Reef	12.1075	-68.9485	This Study
CUR22-DR-SW-2	2022	microscopy	NA	NA	NA	NA	NA	NA	NA	NA	2022-06-06	Univeristy of Miami	public	seawater (from Madracis BL)	Boundary Layer Seawater	SW	8.5344	Curaçao	Double Reef	12.1075	-68.9485	This Study
CUR22-DR-SW-3	2022	microscopy	NA	NA	NA	NA	NA	NA	NA	NA	2022-06-06	Univeristy of Miami	public	seawater (from upstream coral BL)	Boundary Layer Seawater	SW	8.5344	Curaçao	Double Reef	12.1075	-68.9485	This Study
CUR22-DR-SW-4	2022	microscopy	NA	NA	NA	NA	NA	NA	NA	NA	2022-06-06	Univeristy of Miami	public	seawater (from interaction zone BL)	Boundary Layer Seawater	SW	8.5344	Curaçao	Double Reef	12.1075	-68.9485	This Study
CUR22-CAR2-SW-1	2022	microscopy	NA	NA	NA	NA	NA	NA	NA	NA	2022-06-07	Univeristy of Miami	public	seawater (from Madracis IB)	Interbranch Seawater	SW	7.9248	Curaçao	Carmabi 2	12.1223	-68.9685	This Study
CUR22-CAR2-SW-2	2022	microscopy	NA	NA	NA	NA	NA	NA	NA	NA	2022-06-07	Univeristy of Miami	public	seawater (from Madracis BL)	Boundary Layer Seawater	SW	7.9248	Curaçao	Carmabi 2	12.1223	-68.9685	This Study
CUR22-CAR2-SW-3	2022	microscopy	NA	NA	NA	NA	NA	NA	NA	NA	2022-06-07	Univeristy of Miami	public	seawater (from upstream coral BL)	Boundary Layer Seawater	SW	7.9248	Curaçao	Carmabi 2	12.1223	-68.9685	This Study
CUR22-CAR2-SW-4	2022	microscopy	NA	NA	NA	NA	NA	NA	NA	NA	2022-06-07	Univeristy of Miami	public	seawater (from interaction zone BL)	Boundary Layer Seawater	SW	7.9248	Curaçao	Carmabi 2	12.1223	-68.9685	This Study
CUR22-DB-SW-1	2022	microscopy	NA	NA	NA	NA	NA	NA	NA	NA	2022-06-08	Univeristy of Miami	public	seawater (from Madracis IB)	Interbranch Seawater	SW	4.572	Curaçao	Directeurs Baai	12.066	-68.8599	This Study
CUR22-DB-SW-2	2022	microscopy	NA	NA	NA	NA	NA	NA	NA	NA	2022-06-08	Univeristy of Miami	public	seawater (from Madracis BL)	Boundary Layer Seawater	SW	4.572	Curaçao	Directeurs Baai	12.066	-68.8599	This Study
CUR22-DB-SW-3	2022	microscopy	NA	NA	NA	NA	NA	NA	NA	NA	2022-06-08	Univeristy of Miami	public	seawater (from upstream coral BL)	Boundary Layer Seawater	SW	4.572	Curaçao	Directeurs Baai	12.066	-68.8599	This Study
CUR22-DB-SW-4	2022	microscopy	NA	NA	NA	NA	NA	NA	NA	NA	2022-06-08	Univeristy of Miami	public	seawater (from interaction zone BL)	Boundary Layer Seawater	SW	4.572	Curaçao	Directeurs Baai	12.066	-68.8599	This Study
CUR22-DR2-SW-1	2022	microscopy	NA	NA	NA	NA	NA	NA	NA	NA	2022-06-09	Univeristy of Miami	public	seawater (from Madracis IB)	Interbranch Seawater	SW	6.096	Curaçao	Double Reef 2	12.1075	-68.9485	This Study
CUR22-DR2-SW-2	2022	microscopy	NA	NA	NA	NA	NA	NA	NA	NA	2022-06-09	Univeristy of Miami	public	seawater (from Madracis BL)	Boundary Layer Seawater	SW	6.096	Curaçao	Double Reef 2	12.1075	-68.9485	This Study
CUR22-DR2-SW-3	2022	microscopy	NA	NA	NA	NA	NA	NA	NA	NA	2022-06-09	Univeristy of Miami	public	seawater (from upstream coral BL)	Boundary Layer Seawater	SW	6.096	Curaçao	Double Reef 2	12.1075	-68.9485	This Study
CUR22-DR2-SW-4	2022	microscopy	NA	NA	NA	NA	NA	NA	NA	NA	2022-06-09	Univeristy of Miami	public	seawater (from interaction zone BL)	Boundary Layer Seawater	SW	6.096	Curaçao	Double Reef 2	12.1075	-68.9485	This Study
CUR22-TUG-SW-1	2022	microscopy	NA	NA	NA	NA	NA	NA	NA	NA	2022-06-10	Univeristy of Miami	public	seawater (from Madracis IB)	Interbranch Seawater	SW	5.7912	Curaçao	Tug Boat	12.069	-68.8616	This Study
CUR22-TUG-SW-2	2022	microscopy	NA	NA	NA	NA	NA	NA	NA	NA	2022-06-10	Univeristy of Miami	public	seawater (from Madracis BL)	Boundary Layer Seawater	SW	5.7912	Curaçao	Tug Boat	12.069	-68.8616	This Study
CUR22-TUG-SW-3	2022	microscopy	NA	NA	NA	NA	NA	NA	NA	NA	2022-06-10	Univeristy of Miami	public	seawater (from upstream coral BL)	Boundary Layer Seawater	SW	5.7912	Curaçao	Tug Boat	12.069	-68.8616	This Study
CUR22-TUG-SW-4	2022	microscopy	NA	NA	NA	NA	NA	NA	NA	NA	2022-06-10	Univeristy of Miami	public	seawater (from interaction zone BL)	Boundary Layer Seawater	SW	5.7912	Curaçao	Tug Boat	12.069	-68.8616	This Study
CUR22-PJ-SW-1	2022	microscopy	NA	NA	NA	NA	NA	NA	NA	NA	2022-06-11	Univeristy of Miami	public	seawater (from Madracis IB)	Interbranch Seawater	SW	12.4968	Curaçao	Playa Jeremi	12.3288	-69.1501	This Study
CUR22-PJ-SW-2	2022	microscopy	NA	NA	NA	NA	NA	NA	NA	NA	2022-06-11	Univeristy of Miami	public	seawater (from Madracis BL)	Boundary Layer Seawater	SW	12.4968	Curaçao	Playa Jeremi	12.3288	-69.1501	This Study
CUR22-PJ-SW-3	2022	microscopy	NA	NA	NA	NA	NA	NA	NA	NA	2022-06-11	Univeristy of Miami	public	seawater (from upstream coral BL)	Boundary Layer Seawater	SW	12.4968	Curaçao	Playa Jeremi	12.3288	-69.1501	This Study
CUR22-PJ-SW-4	2022	microscopy	NA	NA	NA	NA	NA	NA	NA	NA	2022-06-11	Univeristy of Miami	public	seawater (from interaction zone BL)	Boundary Layer Seawater	SW	12.4968	Curaçao	Playa Jeremi	12.3288	-69.1501	This Study
CUR22-PK-SW-1	2022	microscopy	NA	NA	NA	NA	NA	NA	NA	NA	2022-06-12	Univeristy of Miami	public	seawater (from Madracis IB)	Interbranch Seawater	SW	7.0104	Curaçao	Playa Kalki	12.3754	-69.1577	This Study
CUR22-PK-SW-2	2022	microscopy	NA	NA	NA	NA	NA	NA	NA	NA	2022-06-12	Univeristy of Miami	public	seawater (from Madracis BL)	Boundary Layer Seawater	SW	7.0104	Curaçao	Playa Kalki	12.3754	-69.1577	This Study
CUR22-PK-SW-3	2022	microscopy	NA	NA	NA	NA	NA	NA	NA	NA	2022-06-12	Univeristy of Miami	public	seawater (from upstream coral BL)	Boundary Layer Seawater	SW	7.0104	Curaçao	Playa Kalki	12.3754	-69.1577	This Study
CUR22-PK-SW-4	2022	microscopy	NA	NA	NA	NA	NA	NA	NA	NA	2022-06-12	Univeristy of Miami	public	seawater (from interaction zone BL)	Boundary Layer Seawater	SW	7.0104	Curaçao	Playa Kalki	12.3754	-69.1577	This Study
CUR22-SM-SW-1	2022	microscopy	NA	NA	NA	NA	NA	NA	NA	NA	2022-06-13	Univeristy of Miami	public	seawater (from Madracis IB)	Interbranch Seawater	SW	7.3152	Curaçao	Santa Martha	12.2679	-69.1277	This Study
CUR22-SM-SW-2	2022	microscopy	NA	NA	NA	NA	NA	NA	NA	NA	2022-06-13	Univeristy of Miami	public	seawater (from Madracis BL)	Boundary Layer Seawater	SW	7.3152	Curaçao	Santa Martha	12.2679	-69.1277	This Study
CUR22-SM-SW-3	2022	microscopy	NA	NA	NA	NA	NA	NA	NA	NA	2022-06-13	Univeristy of Miami	public	seawater (from upstream coral BL)	Boundary Layer Seawater	SW	7.3152	Curaçao	Santa Martha	12.2679	-69.1277	This Study
CUR22-SM-SW-4	2022	microscopy	NA	NA	NA	NA	NA	NA	NA	NA	2022-06-13	Univeristy of Miami	public	seawater (from interaction zone BL)	Boundary Layer Seawater	SW	7.3152	Curaçao	Santa Martha	12.2679	-69.1277	This Study
CUR22-KOKO-SW-1	2022	microscopy	NA	NA	NA	NA	NA	NA	NA	NA	2022-06-14	Univeristy of Miami	public	seawater (from Madracis IB)	Interbranch Seawater	SW	9.144	Curaçao	Kokomo Beach	12.1608	-69.0046	This Study
CUR22-KOKO-SW-2	2022	microscopy	NA	NA	NA	NA	NA	NA	NA	NA	2022-06-14	Univeristy of Miami	public	seawater (from Madracis BL)	Boundary Layer Seawater	SW	9.144	Curaçao	Kokomo Beach	12.1608	-69.0046	This Study
CUR22-KOKO-SW-3	2022	microscopy	NA	NA	NA	NA	NA	NA	NA	NA	2022-06-14	Univeristy of Miami	public	seawater (from upstream coral BL)	Boundary Layer Seawater	SW	9.144	Curaçao	Kokomo Beach	12.1608	-69.0046	This Study
CUR22-KOKO-SW-4	2022	microscopy	NA	NA	NA	NA	NA	NA	NA	NA	2022-06-14	Univeristy of Miami	public	seawater (from interaction zone BL)	Boundary Layer Seawater	SW	9.144	Curaçao	Kokomo Beach	12.1608	-69.0046	This Study
CUR22-SNAKE-SW-1	2022	microscopy	NA	NA	NA	NA	NA	NA	NA	NA	2022-06-15	Univeristy of Miami	public	seawater (from Madracis IB)	Interbranch Seawater	SW	6.096	Curaçao	Snake Bay	12.1394	-68.9972	This Study
CUR22-SNAKE-SW-2	2022	microscopy	NA	NA	NA	NA	NA	NA	NA	NA	2022-06-15	Univeristy of Miami	public	seawater (from Madracis BL)	Boundary Layer Seawater	SW	6.096	Curaçao	Snake Bay	12.1394	-68.9972	This Study
CUR22-SNAKE-SW-3	2022	microscopy	NA	NA	NA	NA	NA	NA	NA	NA	2022-06-15	Univeristy of Miami	public	seawater (from upstream coral BL)	Boundary Layer Seawater	SW	6.096	Curaçao	Snake Bay	12.1394	-68.9972	This Study
CUR22-SNAKE-SW-4	2022	microscopy	NA	NA	NA	NA	NA	NA	NA	NA	2022-06-15	Univeristy of Miami	public	seawater (from interaction zone BL)	Boundary Layer Seawater	SW	6.096	Curaçao	Snake Bay	12.1394	-68.9972	This Study

## Sheet: Table_S2
Table S2 | Statistical comparisons of NMDS ordinations by sampling year (2021 vs. 2022) and sample type (coral vs. CBL seawater)
Community	Test	Comparison	p-value
Bacteria	Permanova	ALL	0.001
	Tukey HSD	C21 Coral vs. C22 Coral	0.001
		C22 CBL SW vs. C21 Coral	0.001
		C22 CBL SW vs. C22 Coral	0.001
	Beta dispersion	C21 Coral vs. C22 Coral	0.0011
		C22 CBL SW vs. C21 Coral	0.0045
		C22 CBL SW vs. C22 Coral	0
Virus	Permanova	ALL	0.001
	Tukey HSD	C21 Coral vs. C22 Coral	0.001
		C22 CBL SW vs. C21 Coral	0.001
		C22 CBL SW vs. C22 Coral	0.001
	Beta dispersion	C21 Coral vs. C22 Coral	0.0006
		C22 CBL SW vs. C21 Coral	0.9309
		C22 CBL SW vs. C22 Coral	0.0001

## Sheet: Table_S3
Table S3 | Bacterial community pairwise Adonis p-values
	MMIR	CNAT	DLAB	MCAV	OFAV	PSTR	CBL SW
MMIR		0.007	0.033	0.081	0.001	0.011	0.001
CNAT	0.007		0.06667	0.061	0.002	0.06667	0.001
DLAB	0.033	0.06667		0.06667	0.077	0.3333	0.004
MCAV	0.081	0.061	0.06667		0.002	0.06667	0.001
OFAV	0.001	0.002	0.077	0.002		0.007	0.001
PSTR	0.011	0.06667	0.3333	0.06667	0.007		0.006
CBL SW	0.001	0.001	0.004	0.001	0.001	0.006

## Sheet: Table_S4
Table S4 | Viral community pairwise Adonis p-values
	MMIR	CNAT	DLAB	MCAV	OFAV	PSTR	CBL SW
MMIR		0.006	0.01	0.02	0.001	0.009	0.001
CNAT	0.006		0.06667	0.651	0.001	0.06667	0.001
DLAB	0.01	0.06667		0.1333	0.006	0.3333	0.004
MCAV	0.02	0.651	0.1333		0.001	0.1333	0.001
OFAV	0.001	0.001	0.006	0.001		0.004	0.001
PSTR	0.009	0.06667	0.3333	0.1333	0.004		0.006
CBL SW	0.001	0.001	0.004	0.001	0.001	0.006

## Sheet: Table_S5
Table S5 | Bacterial community pairwise Adonis p-values with Curaçao 2021 (OFAV) samples removed
	MMIR	CNAT	DLAB	MCAV	PSTR	CBL SW
MMIR		0.007	0.035	0.072	0.013	0.001
CNAT	0.007		0.06667	0.056	0.06667	0.001
DLAB	0.035	0.06667		0.06667	0.3333	0.006
MCAV	0.072	0.056	0.06667		0.06667	0.001
PSTR	0.013	0.06667	0.3333	0.06667		0.002
CBL SW	0.001	0.001	0.006	0.001	0.002

## Sheet: Table_S6
Table S6 | Viral community pairwise Adonis p-values with Curaçao 2021 (OFAV) samples removed
	MMIR	CNAT	DLAB	MCAV	PSTR	CBL SW
MMIR		0.003	0.008	0.023	0.007	0.001
CNAT	0.003		0.06667	0.635	0.06667	0.001
DLAB	0.008	0.06667		0.1333	0.3333	0.005
MCAV	0.023	0.635	0.1333		0.1333	0.001
PSTR	0.007	0.06667	0.3333	0.1333		0.004
CBL SW	0.001	0.001	0.005	0.001	0.004

## Sheet: Table_S7
Table S7 | Tukey HSD p-values of mean diversity metrics in groups (madracis, other corals, and CBL seawater)
		MMIR vs. OTHER; Tukey HSD p-values
Community	Included Samples	Shannon Diversity	Simpson Diversity	Richness	Evenness
Bacteria	ALL	0.0607	0.9968	0.0161	0.4029
	Δ Failed Samples	0.033	0.9996	0.1947	0.1296
Viruses	ALL	0.0053	0.1439	7.0 e-07	0.2114
	Δ Failed Samples	0.0035	0.0641	1.5 e-06	0.0129
		MMIR vs. CBL SW; Tukey HSD p-values
Community	Included Samples	Shannon Diversity	Simpson Diversity	Richness	Evenness
Bacteria	ALL	0	0	0.0585	0
	Δ Failed Samples	0	0	0.0201	0
Viruses	ALL	0.4899	0.991	0	0.0042
	Δ Failed Samples	0.5111	0.9915	0	0.0019
		OTHER vs. CBL SW; Tukey HSD p-values
Community	Included Samples	Shannon Diversity	Simpson Diversity	Richness	Evenness
Bacteria	ALL	0	0	0.8983	0
	Δ Failed Samples	0	0	0.4066	0
Viruses	ALL	0.0455	0.0432	0	0
	Δ Failed Samples	0.0259	0.0157	0	0

## Sheet: Table_S8
Table S8 | T-tests comparing the mean relative abundance of proviruses across the two coral groups
	MMIR	OTHER	p-value
ALL Viruses	0.068 ± 0.007	0.025 ± 0.004	6.663 e-05
SIMPER Viruses	0.058 ± 0.007	0.012 ± 0.003	9.704 e-06
ALL (Δ Failed Samples)	0.068 ± 0.007	0.016 ± 0.002	1.172 e-05
SIMPER (Δ Failed Samples)	0.058 ± 0.007	0.012 ± 0.003	4.842e-06
ALL (Δ C21 Corals)	0.068 ± 0.007	0.045 ± 0.007	0.036
SIMPER (Δ C21 Corals)	0.058 ± 0.007	0.026 ± 0.007	0.00275
	MMIR	CBL SW	p-value
ALL Viruses	0.068 ± 0.007	0.005 ± 0.001	2.248e-06
SIMPER Viruses	0.058 ± 0.007	0.002 ± 0.001	2.933e-06
ALL (Δ Failed Samples)	0.068 ± 0.007	0.005 ± 0.001	2.248e-06
SIMPER (Δ Failed Samples)	0.058 ± 0.007	0.002 ± 0.001	2.933e-06
ALL (Δ C21 Corals)	0.068 ± 0.007	0.005 ± 0.001	2.248e-06
SIMPER (Δ C21 Corals)	0.058 ± 0.007	0.002 ± 0.001	2.933e-06
	OTHER	CBL SW	p-value
ALL Viruses	0.025 ± 0.004	0.005 ± 0.001	3.125e-05
SIMPER Viruses	0.012 ± 0.003	0.002 ± 0.001	0.006231
ALL (Δ Failed Samples)	0.016 ± 0.002	0.005 ± 0.001	0.0001054
SIMPER (Δ Failed Samples)	0.004 ± 0.001	0.002 ± 0.001	0.1307
ALL (Δ C21 Corals)	0.045 ± 0.007	0.005 ± 0.001	8.212e-05
SIMPER (Δ C21 Corals)	0.026 ± 0.007	0.002 ± 0.001	0.005152

## Sheet: Table_S9
Table S9 | Seawater microscopy counts by sample type
	VLP per mL		Cells per mL		VMR
Sample Type	Mean	SE	Mean	SE	Mean	SE
IB1	194940633	5.35113e+07	4.48981e+06	837663	48.3984	9.79853
BL1	6446889	513378	378014	32970.6	17.4435	1.17027
BL2	6304449	1.30323e+06	391331	77066.7	16.8774	1.35824
BL3	7471181	1.15012e+06	444779	65096.7	17.202	1.73565

## Sheet: Table_S10
Table S10 | Statistical comparisons of interbranch and boundary layer microscopy data
VLP per mL		IB1	BL1	BL2	BL3
	IB1		0.0002058	0.0007802	0.0002036
	BL1	0.0002058		0.999995	1
	BL2	0.0007802	0.999995		0.999993
	BL3	0.0002036	1	0.999993
Bacteria per mL		IB1	BL1	BL2	BL3
	IB1		1e-06	7.6e-06	1e-06
	BL1	1e-06		0.999663	0.999996
	BL2	7.6e-06	0.999663		0.999827
	BL3	1e-06	0.999996	0.999827
VMR		IB1	BL1	BL2	BL3
	IB1		0.0011093	0.0029847	0.0008943
	BL1	0.0011093		0.999991	0.999837
	BL2	0.0029847	0.999991		0.999977
	BL3	0.0008943	0.999837	0.999977

[truncated: 6 more sheets: Table_S11, Table_S12, Table_S13, Table_S14, Table_S15, Table_S16]
